# Supplementary material for: Genome-Wide Analysis of the GRF Family Reveals Their Involvement in Abiotic Stress Response in Cassava
Source: Genes (Basel). 2018 Feb 20;9(2):110. doi: 10.3390/genes9020110 (PMC5852606; doi:10.3390/genes9020110)
Supplement: Supplementary file 1 [file genes-09-00110-s001.zip]

Archive with 7 entries (7 files):
- Table S2.xlsx
- Table S3.xlsx
- Table S4.xlsx
- Table S5.xlsx
- Table S6.xlsx
- Table S7.xlsx
- Table S1.xls
