# Supplementary material for: Genome-Wide Analysis of the GRF Family Reveals Their Involvement in Abiotic Stress Response in Cassava
Source: Genes (Basel). 2018 Feb 20;9(2):110. doi: 10.3390/genes9020110 (PMC5852606; doi:10.3390/genes9020110)
Supplement: Supplementary file 1 [file genes-09-00110-s001.zip › Table S2.xlsx]

## Sheet: Sheet1
Table S2. Characteristics of GRFs in cassava
Gene name	Gene ID	Protein sequences	Coding sequences	Gene sequences	Amino acids	MW(kDa)	PI
MeGRF1	cassava4.1_014065m	MLPTESSREENVYMAKLAEQAERYEEMVEFMEKVAKTVDVEELTVEERNLLSVAYKNVIGARRASWRIISSIEQKEESRGNEDHVSIIKEYRGKIEAELSKICDGILSLLESHLIPSASSAESKVFYLKMKGDYHRYLAEFKTAAERKEAAESTLLAYKSAQDIALADLAPTHPIRLGLALNFSVFYYEILNSPDRACNLAKQAFDEAISELDTLGEESYKDSTLIMQLLRDNLTLWTSDITDEAGDEIKDASKRESGEGQPQQ	ATGTTGCCCACTGAATCATCACGTGAGGAAAATGTCTACATGGCCAAGTTGGCTGAACAGGCTGAACGTTATGAGGAAATGGTGGAGTTTATGGAAAAGGTTGCAAAGACAGTGGATGTGGAGGAGCTAACTGTGGAGGAAAGGAATCTTCTCTCTGTCGCTTACAAGAACGTCATTGGGGCTAGAAGGGCTTCATGGAGGATAATCTCTTCCATTGAGCAGAAGGAAGAGAGCAGAGGAAATGAGGATCACGTGTCAATAATTAAGGAGTACAGAGGTAAGATTGAAGCTGAGCTGAGCAAGATTTGTGATGGGATCTTGAGCCTCCTTGAGTCGCATCTCATTCCCTCTGCCTCATCTGCTGAGTCTAAGGTATTCTACCTCAAGATGAAGGGTGAT…	ACTTGTCACCTTTCTACTGGACCCCTCTCCTCGTGACCTCCACTTTTAAATATCCTATTCCCTTCTTGTTTCCATATTCACTTTGACGGACGAGTGTGAACTCTTCATCAATTCATCCCAATTCCAAAACATTTCCAAGGTAATCTTATTCATTTTAGTTTCTTTGCTTTTATTGATCTCGTGCTTTAGATCTCGTGGTTTGTTTTGTTTTTCTTTTTGTGGATTATTTTATTTCTTTTATTTTTTGATTGTATGCTTTGACCTGATTCGATGATTTTAGGGTTCTGAGATGTTTCTTTGATGTGTAGTTTTTTCATAGTTTACTTGAGAGATTTTCTTTGTAACGAAGAGGAGTTGGTTTTTAGGTTTCTTTGTTTGGTTTTGTGGTCTCTTCGGTTA…	264	29.83	4.75
MeGRF2	cassava4.1_014075m	MSIDKERETQVYMAKLAEQAERYEEMVEYMKKIARLDCELTVEERNLLSVGYKNVIGARRASWRIMSSIEQKEEAKGNENNVKLIKSYRQKVEEELSGICSDILSIIDKHLIPSSASGEATVFYYKMKGDYYRYLAEFKADQERKEAAEHSLKAYEAASAAASTDLPSTHPIRLGLALNFSVFYYEILNSPERACHLAKQAFDEAIAELDTLSEESYKDSTLIMQLLRDNLTLWTSDLPEDGGEDNLKSEESKPTEEKASADKN	ATGTCCATCGATAAGGAGCGAGAAACTCAAGTTTACATGGCAAAGCTCGCCGAACAGGCCGAGCGCTACGAAGAAATGGTTGAATATATGAAAAAAATTGCAAGGCTTGATTGTGAGCTCACTGTGGAGGAGAGGAACCTCCTCTCTGTGGGTTACAAAAATGTGATTGGTGCCAGGAGAGCTTCTTGGCGTATTATGTCCTCGATTGAACAGAAGGAAGAGGCTAAAGGAAACGAGAACAATGTAAAACTGATTAAGAGTTATCGCCAGAAGGTAGAGGAGGAACTCTCTGGGATTTGCAGTGATATTCTCTCCATTATAGACAAGCATCTCATCCCTTCTTCTGCCTCTGGGGAAGCCACTGTTTTCTACTACAAGATGAAGGGTGACTACTATCGC…	ATGTCCATCGATAAGGAGCGAGAAACTCAAGTTTACATGGCAAAGCTCGCCGAACAGGCCGAGCGCTACGAAGGTATTATCTCTTCTTTGTTTTCCGATCTACCTATAGTTTCTGAGTTTTAATTCCTGCAACTTCCTTTTTGATTAATGATGGATCAGAAATGGTTGAATATATGAAAAAAATTGCAAGGCTTGATTGTGAGCTCACTGTGGAGGAGAGGAACCTCCTCTCTGTGGGTTACAAAAATGTGATTGGTGCCAGGAGAGCTTCTTGGCGTATTATGTCCTCGATTGAACAGAAGGAAGAGGCTAAAGGAAACGAGAACAATGTAAAACTGATTAAGAGTTATCGCCAGAAGGTAGAGGAGGAACTCTCTGGGATTTGCAGTGATATTCTCT…	264	30.06	4.89
MeGRF3	cassava4.1_014081m	MSPSEPSREEHVYMAKLAEQAERYEEMVEFMEKVAKTVDVEELTVEERNLLSVAYKNVVGARRASWRIISSIEQKEESRGNEDHVTIIKEYRGKIEAELSKICGGILSLLDSHLIPAASSAESKVFYLKMKGDYYRYLAEFKTASERKEAAESTLLAYKSAQDIAIAELAPTHPIRLGLALNFSVFYYEILNSPDRACNLAKQAFDEAISELDTLGEESYKDSTLIMQLLRDNLTLWTSDITDEAGDEIKEASKRESGEGQPQQ	ATGTCACCTTCAGAACCTTCACGCGAGGAACATGTCTACATGGCCAAGTTGGCTGAACAGGCTGAACGCTATGAAGAAATGGTGGAGTTTATGGAAAAGGTTGCAAAGACCGTTGATGTCGAGGAGTTAACAGTGGAGGAAAGGAATCTCCTCTCTGTGGCTTATAAGAATGTCGTTGGGGCTAGGAGGGCTTCATGGAGGATAATCTCGTCCATTGAGCAGAAGGAAGAGAGCAGAGGAAATGAAGATCATGTCACAATCATCAAGGAGTACAGAGGTAAAATTGAAGCAGAGCTGAGCAAGATTTGTGGTGGGATTTTGAGCCTCCTCGATTCACATCTCATTCCTGCTGCATCATCTGCTGAGTCTAAGGTATTCTACCTTAAGATGAAGGGTGAT…	TTGTCGCCTTTCTATTGCACCCCCCcTCCTCGTGACCTGTCGTTTTTTGAAACTCTCCTCTCCTCTCCGCTCTCCTTCCGCTTGTCATTTACGCCTTCACTTCGACGGAGGAGGCTTCTTTCTTCCGTTCTTCTGTCGATCCATAGTCCAAAATCTTGTAAGGGTAACTTTCTCCACTCAATTTCTTCTATTTTCTTTTTGTTTACCTCAGTGTTTTAGATCTCTGTTTTTTTtGTTTTtCCTCTTTTTTTTtAAAAAAAAaTTTTTCTTTTGTTTTTTtGCTTTATCTGATTCGACGGATTACTGTGTTTTTTTACTCGATCTATGGAGATTTTAGCGATCTGAGATCTTCCTGCTTCTTGATTTGGTTTGTTTTGCAATGTGGAAATAGTTTAGTAA…	264	29.81	4.79
MeGRF4	cassava4.1_014208m	MAAGSPREDNVYMAKLAEQAERYEEMVQFMEKVVFSTPESDELTVEERNLLSVAYKNVIGARRASWRIISSIEQKEESRGNADHVAAIKEYRAKIEGELSEICGGILKLLDEKLVPAAASGDSKVFYLKMKGDYHRYLAEFKTGNERKEAAENTLNAYKSAQDIANAELAPTHPIRLGLALNFSVFYYEILNSPDRACNLAKQAFDEAISELDTLGEDSYKDSTLIMQLLRDNLTLWTSDMQDDGTDEIKDAAKREEEQKQ	ATGGCCGCTGGATCTCCACGTGAAGACAACGTTTACATGGCCAAGCTTGCTGAGCAAGCCGAGCGCTATGAGGAAATGGTTCAGTTCATGGAGAAGGTGGTCTTTTCCACACCGGAATCAGATGAGCTCACCGTTGAGGAGCGCAATCTCCTTTCCGTCGCATATAAGAACGTGATCGGCGCCCGCCGTGCATCCTGGAGGATCATTTCCTCCATTGAACAGAAGGAAGAAAGCCGAGGGAACGCCGACCACGTCGCTGCAATCAAGGAGTACAGGGCCAAGATCGAGGGCGAGCTCTCCGAGATCTGCGGAGGCATCTTGAAGCTTTTGGATGAGAAGCTCGTGCCGGCTGCTGCCAGCGGCGATTCCAAGGTGTTTTACTTGAAGATGAAGGGAGAT…	GTGATAAAACATAAGTCTCCGCTATTCACTTTCCCGATCTTTCCTAATCCTCCCAAATTTCTCAAACTTCCTAGAAAAACTCCTTCCCAATCTCACACCCAAAACCGGAAGAAATCCGAAAATGGCCGCTGGATCTCCACGTGAAGACAACGTTTACATGGCCAAGCTTGCTGAGCAAGCCGAGCGCTATGAGGAAATGGTTCAGTTCATGGAGAAGGTGGTCTTTTCCACACCGGAATCAGATGAGCTCACCGTTGAGGAGCGCAATCTCCTTTCCGTCGCATATAAGAACGTGATCGGCGCCCGCCGTGCATCCTGGAGGATCATTTCCTCCATTGAACAGAAGGAAGAAAGCCGAGGGAACGCCGACCACGTCGCTGCAATCAAGGAGTACAGGGC…	261	29.45	4.76
MeGRF5	cassava4.1_014223m	MAAAPSAREESVYMAKLAEQAERYEEMVEFMEKVSASVDSEELTVEERNLLSVAYKNVIGARRASWRIISSIEQKEESRGNEDHVSTIRDYRGKIESELSSICDGILKLLDTRLIPSASSGDSKVFYLKMKGDYHRYLAEFKTGAKRKEAAESTLTAYKSAQDIANAELAPTHPIRLGLALNFSVFYYEILNSPDRACNLAKQAFDEAIAELDTLGEESYKDSTLIMQLLRDNLTLWTSDMQDDGADEIKEASKPTDEQQ	ATGGCGGCAGCACCTTCTGCTCGTGAGGAGAGCGTCTACATGGCCAAGCTCGCTGAGCAGGCCGAGCGCTATGAGGAGATGGTCGAGTTTATGGAGAAGGTATCAGCCTCCGTCGACAGCGAGGAGCTTACTgTCGAGGAGCGGAACCTTCTCTCCGTTGCCTACAAGAACGTCATCGGAGCTCGACGAGCTTCCTGGCGTATTATTTCCTCCATCGAGCAGAAGGAGGAGAGCCGTGGCAACGAGGACCACGTTTCCACGATCCGGGACTACAGAGGTAAGATCGAGTCTGAGCTCTCCTCGATCTGTGATGGGATCTTGAAGTTGCTTGACACGAGGTTGATTCCCTCTGCATCTTCCGGGGATTCTAAGGTGTTTTACTTGAAGATGAAGGGAGAT…	CTCTCTCTCTCCATTTCAAAAACCAGATCTACATCTCCCTCTTTCTCTTGCTCTTCTCTTCTTCTTCTTCTTCTTCCTCCtTTTCtTTCAACAATGGCGGCAGCACCTTCTGCTCGTGAGGAGAGCGTCTACATGGCCAAGCTCGCTGAGCAGGCCGAGCGCTATGAGGAGATGGTCGAGTTTATGGAGAAGGTATCAGCCTCCGTCGACAGCGAGGAGCTTACTgTCGAGGAGCGGAACCTTCTCTCCGTTGCCTACAAGAACGTCATCGGAGCTCGACGAGCTTCCTGGCGTATTATTTCCTCCATCGAGCAGAAGGAGGAGAGCCGTGGCAACGAGGACCACGTTTCCACGATCCGGGACTACAGAGGTAAGATCGAGTCTGAGCTCTCCTCGATC…	260	29.22	4.75
MeGRF6	cassava4.1_014235m	MDSSSKDRESFVYVTKLAEQAERYDEMVEAMKKVAKLDVELTVEERNLLSVGYKNVVGARRASWRILSSIEQKEESRGNEVNVKRIKEYRHKVEAELSAICRDIMILIDEHLIPSSIAGESSVFYYKMKGDYYRYLAEFKTGNEKKDAADQSLKAYQTASTTAESDLPPTHPIRLGLALNFSVFYYEIMNSPERACHLAKQAFDEAISELDTLSEESYKDSTLIMQLLRDNLTLWTSDIPEDGEDQKMEISGKVGGEDAE	ATGGATTCTTCTTCTAAAGATCGCGAGTCTTTCGTCTACGTTACCAAGCTCGCCGAGCAAGCCGAGCGCTACGATGAAATGGTGGAGGCGATGAAGAAAGTCGCGAAGCTTGATGTTGAATTGACTGTAGAAGAGAGGAACTTGCTGTCCGTTGGTTACAAGAATGTGGTCGGCGCACGGAGGGCGTCTTGGAGGATCTTATCGTCGATCGAACAGAAGGAGGAATCGAGAGGGAATGAAGTAAATGTGAAGAGGATTAAGGAGTACAGGCACAAGGTGGAGGCGGAGTTGTCCGCCATTTGCCGTGATATTATGATTCTTATCGATGAGCATCTCATACCGTCTTCTATTGCTGGGGAATCTAGTGTGTTTTACTACAAGATGAAAGGTGATTATTAC…	GAACAATACTCGCTCTTGCAGACGAAGAACAGATCAACCATGGATTCTTCTTCTAAAGATCGCGAGTCTTTCGTCTACGTTACCAAGCTCGCCGAGCAAGCCGAGCGCTACGATGGTCTCTTTCTCTCTAGATCTGTGGCTTTTGTGTTAATTTTGCAATTTTTTGCTGAATTTATGTTGGAAGTGGTGTTAATTTTCCTGGATTTAGCTGTAGAATGATTTTGGGATTAATTATTTTGGATTTAGTTGTTGAGTGATTTTCGATTGTGTTGTAATGCAGAAATGGTGGAGGCGATGAAGAAAGTCGCGAAGCTTGATGTTGAATTGACTGTAGAAGAGAGGAACTTGCTGTCCGTTGGTTACAAGAATGTGGTCGGCGCACGGAGGGCGTCTTGGAGG…	260	29.61	4.85
MeGRF7	cassava4.1_014251m	MAAGSPREDNVYMAKLAEQAERYEEMVQFMEKVVFSTPESEELSVEERNLLSVAYKNVIGARRASWRIISSIEQKEESRGNADHVAAIKEYRAKIESELSEICGGILKLLDEKLVPAAASGDSKVFYLKMKGDYHRYLAEFKTGNERKEAAENTLNAYKASQDIANAELAPTHPIRLGLALNFSVFYYEILNSPDRACNLAKQAFDEAISELDTLGEDSYKDSTLIMQLLRDNLTLWTSDMQDDGTDEIKDASKHEEEQK	ATGGCCGCCGGATCTCCTCGCGAAGATAATGTCTACATGGCCAAGCTCGCCGAGCAAGCCGAGCGCTACGAGGAAATGGTCCAATTCATGGAGAAAGTCGTCTTTTCGACGCCGGAATCTGAGGAGCTCAGCGTCGAGGAGCGCAATCTCCTCTCCGTCGCCTACAAGAACGTGATCGGCGCCCGTCGTGCTTCCTGGAGGATCATTTCCTCCATTGAGCAGAAGGAAGAGAGCCGAGGGAACGCTGACCATGTCGCTGCAATCAAGGAGTATAGGGCCAAGATTGAGAGTGAGCTTTCGGAGATCTGTGGTGGTATCTTGAAGCTTTTGGATGAGAAACTTGTGCCGGCTGCTGCCTCCGGCGATTCCAAGGTGtTTTATCTGAAGATGAAGGGGGAT…	AATCTATTCTAATCTTACAAATTTGAAATTTTCTCACAATCAAAAACCAGAAGAAACCCGAAAATGGCCGCCGGATCTCCTCGCGAAGATAATGTCTACATGGCCAAGCTCGCCGAGCAAGCCGAGCGCTACGAGGAAATGGTCCAATTCATGGAGAAAGTCGTCTTTTCGACGCCGGAATCTGAGGAGCTCAGCGTCGAGGAGCGCAATCTCCTCTCCGTCGCCTACAAGAACGTGATCGGCGCCCGTCGTGCTTCCTGGAGGATCATTTCCTCCATTGAGCAGAAGGAAGAGAGCCGAGGGAACGCTGACCATGTCGCTGCAATCAAGGAGTATAGGGCCAAGATTGAGAGTGAGCTTTCGGAGATCTGTGGTGGTATCTTGAAGCTTTTGGATGAG…	260	29.35	4.77
MeGRF8	cassava4.1_014275m	MAERDKFVYVAKLAEQAERYDEMVDAMKNVAKLDVELTVEERNLLSVGYKNVIGARRASWRILSSIEQKEEAKGNEVNAKRIKEYRQKVELEITNICNDIMAIIDEHLIPSASAGESTVFFYKMKGDYYRYLAEFKTGNEKKEAADHSMEAYETATTAAESDLPPTNPIRLGLALNFSVFYYEILNSPERACHLAKQAFDEAISELDNLNEESYKDSTLIMQLLRDNLTLWTSEIPEDAEDAQKINGTAKVGGAENVEV	ATGGCTGAACGCGACAAGTTCGTTTACGTTGCCAAGCTAGCCGAGCAGGCGGAGCGCTATGATGAGATGGTGGATGCCATGAAAAATGTGGCAAAACTTGATGTGGAATTGACAGTTGAAGAGCGGAATTTGCTCTCAGTTGGGTACAAGAATGTGATTGGTGCTAGGAGAGCATCATGGAGAATTCTGTCATCCATAGAACAAAAGGAAGAAGCCAAAGGGAATGAAGTTAACGCGAAACGGATCAAGGAGTATAGACAGAAGGTTGAATTAGAGATTACGAACATCTGCAATGATATCATGGCCATAATAGATGAGCATCTAATACCATCTGCTTCTGCTGGTGAGTCAACAGTATTCTTCTATAAGATGAAGGGAGATTATTATCGTTATCTTGCA…	TGTTATTTCCGAGACCAAAAGGCACAAGTCCCAGGCTGTCAAAACCCTAAACTACTCTCTCTCTCTCTGGCTCTTAGATCGATACTATCGGCTATGGCTGAACGCGACAAGTTCGTTTACGTTGCCAAGCTAGCCGAGCAGGCGGAGCGCTATGATGGTTAGAGTCTTTCTTTTTCTCTTCCTCTGTGAATTTCATTTTGAAAAAAATGGATTTCAATATGGCAAAATCTGTGTGCTAAGCTTGATTCCCCTCCGATTCCGTGATAATTAAGAAAGGAAAGATGGTTTTAGTTGAATTTTTTGTGGTAATTGAGCTTGGTGGTGTTATTTCTTTTGATCAGGACTGGATAATTCAAATTGACTTCGTGGACTAGTTAAATACCGCTTTATCCAGTCAGA…	259	29.33	4.72
MeGRF9	cassava4.1_014293m	MAVAPSREESIYLAKLAEQAERYEEMVEFMEKVSASVDNEELTVEERNLLSVAYKNVIGARRASWRIISSIEQKEESRGNEDHVSMIRDYRTKIESELSSICDGILKLLDTRLIPSASPGDSKVFYLKMKGDYHRYLAEFKTGADRKEAAESTLTAYKSAQDIATTELAPTHPIRLGLALNFSVFYYEILNSPDRACNLAKQAFDEAIAELDTLGEESYKDSTLIMQLLRDNLTLWTSDMQDEGADEIKEAPKPSEEQK	ATGGCGGTTGCACCTTCTCGAGAGGAGAGCATCTACCTGGCCAAGCTCGCTGAGCAGGCCGAGCGCTATGAGGAGATGGTTGAGTTCATGGAGAAGGTTTCCGCCTCCGTCGACAACGAGGAGCTTACTGTCGAGGAGCGGAACCTCCTCTCTGTTGCTTACAAGAATGTCATAGGAGCTCGACGCGCCTCCTGGCGTATTATTTCCTCCATCGAGCAGAAGGAGGAGAGCCGCGGCAATGAAGACCACGTTTCCATGATACGGGACTATAGGACCAAAATTGAGTCTGAGCTCTCCTCGATCTGCGACGGGATCTTGAAATTGCTCGACACGAGGTTGATTCCTTCTGCTTCTCCCGGGGATTCCAAGGTGTTTTACTTGAAGATGAAGGGAGATTAC…	ACTCCCTTCCCCTTCTCTCTCTCATTTTCAGAAACTAGATCTACAACTCCCTCTTTTTCTTTGCATCTTTCTTTCCTTCTTCGTCTTTCAACAATGGCGGTTGCACCTTCTCGAGAGGAGAGCATCTACCTGGCCAAGCTCGCTGAGCAGGCCGAGCGCTATGAGGAGATGGTTGAGTTCATGGAGAAGGTTTCCGCCTCCGTCGACAACGAGGAGCTTACTGTCGAGGAGCGGAACCTCCTCTCTGTTGCTTACAAGAATGTCATAGGAGCTCGACGCGCCTCCTGGCGTATTATTTCCTCCATCGAGCAGAAGGAGGAGAGCCGCGGCAATGAAGACCACGTTTCCATGATACGGGACTATAGGACCAAAATTGAGTCTGAGCTCTCCTCGATCTGC…	259	29.31	4.72
MeGRF10	cassava4.1_014326m	MAERDKLVYVAKLAEQAERYDEMVDVMKNVAKLDVELTVEERNLLSVGYKNVIGARRASWRILSSIEQKEETKGNEVSVKRIKEYRQKVESELTNICNDIMIIINEHLIPSASAGESTVFFYKMKGDYYRYLAEFKTGNEKKDAADHSMRAYETAITAAEAELPPTHPIRLGLALNFSVFYYEILNSPERACHFAKQAFDEAISELDNLNEESYKDSTLIMQLLRDNLTLWTSDIPEDGEDAPKINGTAKVAGAEDAE	ATGGCTGAACGCGACAAGTTAGTTTACGTTGCCAAGCTTGCTGAGCAGGCGGAACGCTACGATGAGATGGTTGATGTCATGAAAAATGTGGCAAAACTTGATGTGGAATTGACAGTTGAAGAGCGTAATTTGCTCTCAGTTGGGTACAAGAATGTGATCGGTGCTAGGAGAGCATCATGGAGAATTTTGTCATCAATAGAACAAAAGGAAGAAACAAAAGGAAATGAAGTTAGTGTGAAGCGAATCAAGGAGTATAGACAAAAGGTTGAATCAGAGCTTACAAACATCTGCAATGATATCATGATCATAATAAATGAGCATCTAATCCCATCTGCTTCTGCAGGGGAATCAACAGTGTTCTTTTATAAGATGAAGGGAGATTATTATCGTTATCTTGCA…	GTGCAACTCGTTTCCCCTTTTCCAATTTCGCTAATGCTTTTTCTGTAAGAGGGCTAGATGAAAATGGAAATTGTGAGTGGGAGGCGAATAGCTATAATGGAATGGGAGTCTGCGGCGATATCAACGGTGGACGTGGTGTTAGGGTTTTAGTGATAGTAGAGAATGAGGGGAGACGAGAGGACGGAGAGGGTGGTCTGCACTTCTGAAGGAGAGAGTACCGAAAAGGGTTTTTAATACGAACAATACAGCGTGGTCCTCGTGAGAAGTAGTGGAGCCAGCCAATAAAACAACGTCGTTTTAAGAGTTTGGAAACAGTCTCTCTCAAAGAGCAGAAAACCCTCCACGTTAAAAGTAAACCCTAAACTCTCTCTCTCGCTCGCTCTCTTGAGATCGATACCA…	258	29.28	4.84
MeGRF11	cassava4.1_014519m	MASATVPDNLTRDQYVYLAKLAEQAERYEEMVQFMQKLVLGSTPSGELTVEERNLLSVAYKNVIGSLRAAWRIVSSIEQKEEGRKNEEHVVLVKEYRSKVESELSEVCASILSLLDSNLIPSATASESKVFYLKMKGDYHRYLAEFKVGDERKAAAEDTMLAYKAAQDIALADLAPTHPIRLGLALNFSVFYYEILNQSDKACSMAKQAFEEAIAELDTLGEESYKDSTLIMQLLRDNLTLWTSDVQDQLDEP	ATGGCATCGGCCACCGTCCCGGATAACCTTACCAGAGACCAGTATGTCTACCTGGCAAAGCTCGCTGAGCAAGCTGAGCGCTATGAGGAGATGGTCCAGTTCATGCAAAAGCTTGTTCTCGGATCTACTCCCTCAGGGGAGCTCACTGTGGAGGAGCGCAACCTTCTCTCTGTCGCTTATAAGAACGTGATCGGCTCTCTCCGGGCGGCTTGGCGGATTGTGTCTTCGATCGAGCAGAAAGAGGAAGGGAGGAAAAATGAGGAGCATGTTGTGCTCGTCAAGGAATATAGATCCAAAGTAGAGAGCGAGTTATCGGAGGTTTGCGCTAGTATACTGAGCTTGTTGGACTCGAATCTGATACCTTCAGCCACTGCTAGTGAATCGAAGGTGTTTTATTTG…	AAAATCACACCACCAACACAACCTCCAAACGCATTTCATTTTCATTTTCCTTCTCTTCTCTCCATCTCTGATACAAAACGCCGGTAACTGCCATGGCATCGGCCACCGTCCCGGATAACCTTACCAGAGACCAGTATGTCTACCTGGCAAAGCTCGCTGAGCAAGCTGAGCGCTATGAGGAGATGGTCCAGTTCATGCAAAAGCTTGTTCTCGGATCTACTCCCTCAGGGGAGCTCACTGTGGAGGAGCGCAACCTTCTCTCTGTCGCTTATAAGAACGTGATCGGCTCTCTCCGGGCGGCTTGGCGGATTGTGTCTTCGATCGAGCAGAAAGAGGAAGGGAGGAAAAATGAGGAGCATGTTGTGCTCGTCAAGGAATATAGATCCAAAGTAGAGAGCG…	253	28.5	4.72
MeGRF12	cassava4.1_014530m	MATASVPENLTRDQYVYLAKLAEQAERYEEMVQFMQKLVLGSTPSGELTVEERNLLSVAYKNVIGSLRAAWRIVSSIEQKEEGRKNEEHVVLVKEYRSKVESELSEVCASILRLLDSNLIPSATASESKVFYLKMKGDYHRYLAEFKVGDERKSAAEDTMLAYKAAQDIALSDLAPTHPIRLGLALNFSVFYYEILNQSDKACSMAKQAFEEAIAELDTLGEESYKDSTLIMQLLRDNLTLWTSDVQDQLDEP	ATGGCAACaGCCAGTGTCCCGGAAAATCTCACCAGAGACCAGTATGTATACCTGGCGAAGCTCGCCGAACAAGCTGAGCGCTACGAGGAGATGGTCCAGTTCATGCAAAAGCTTGTCCTCGGCTCTACTCCCTCCGGCGAGCTCACTGTGGAGGAGCGTAACCTTCTCTCCGTCGcctATAAGAACGTTATCGGCTCACTCCGGGCGGCTTGGCGGATTGTCTCGTCGATTGAGCAGAAAGAGGAAGGGAGGAAGAATGAGGAGCATGTTGTCCTCGTCAAGGAGTACAGATCCAAAGTTGAGAGTGAATTGTCGGAGGTTTGCGCGAGTATACTGAGGTTGTTGGATTCGAATCTGATACCTTCTGCCACTGCTAGTGAATCGAAGGTTTTTTATTTG…	AAAACAGATCCTCTCGACtCCTAACCAACCATACCACTCCCCCGTCCCACACCCACAACAAAGAACAGAAAGAAGAAAACGCCCGCCCCATTTCGCTTTCCTCTTcTCACTTCTCAGCTAAAATCGCCGGTAACTGTCATGGCAACaGCCAGTGTCCCGGAAAATCTCACCAGAGACCAGTATGTATACCTGGCGAAGCTCGCCGAACAAGCTGAGCGCTACGAGGAGATGGTCCAGTTCATGCAAAAGCTTGTCCTCGGCTCTACTCCCTCCGGCGAGCTCACTGTGGAGGAGCGTAACCTTCTCTCCGTCGcctATAAGAACGTTATCGGCTCACTCCGGGCGGCTTGGCGGATTGTCTCGTCGATTGAGCAGAAAGAGGAAGGGAGGAAGAATGAG…	253	28.61	4.78
MeGRF13	cassava4.1_014556m	MAIVIPDNLTREQCVYMAKLAEQAERYEEMVQFMEKLVTSSTPGSELTVEERNLLSVAYKNVIGSLRAAWRIVSSIEQKEESRKNEEHVALVEAYRSKVETELSAVCSGILRILESNLIPSAVAFESKVFYFKMKGDYHRYLAEFKVGDERKAAAEDTMLAYKAAQDIALADLAPTHPIRLGLALNFSVFYYEILNSSEKACSMAKQAFEEAIAELDTLGEESYKDSTLIMQLLRDNLTLWTSDMQEQIDEA	ATGGCGATTGTGATACCGGACAACCTGACCAGAGAGCAGTGCGTGTACATGGCGAAGCTCGCCGAGCAAGCCGAGCGCTACGAGGAGATGGTGCAATTCATGGAGAAGCTTGTCACGTCTTCAACTCCTGGCTCCGAGCTTACCGTGGAGGAAAGGAATCTGCTATCCGTGGCTTATAAGAACGTCATAGGCTCCCTTCGTGCCGCTTGGAGGATCGTTTCCTCGATCGAGCAGAAGGAGGAGAGCCGCAAGAATGAGGAGCACGTGGCGCTCGTAGAGGCCTATAGGTCGAAGGTTGAGACTGAGTTATCGGCTGTTTGCTCTGGGATTTTAAGGATTCTGGAATCCAATTTGATTCCTTCGGCAGTAGCCTTTGAATCGAAGGTGTTTTACTTTAAG…	AAATTCTGAAAATTCACAAAAAAAAAAaaaaGAaGCACGCTTCTCTCTCTCTCTCTCTCTCTGATTCTTCAATGGCGATTGTGATACCGGACAACCTGACCAGAGAGCAGTGCGTGTACATGGCGAAGCTCGCCGAGCAAGCCGAGCGCTACGAGGAGATGGTGCAATTCATGGAGAAGCTTGTCACGTCTTCAACTCCTGGCTCCGAGCTTACCGTGGAGGAAAGGAATCTGCTATCCGTGGCTTATAAGAACGTCATAGGCTCCCTTCGTGCCGCTTGGAGGATCGTTTCCTCGATCGAGCAGAAGGAGGAGAGCCGCAAGAATGAGGAGCACGTGGCGCTCGTAGAGGCCTATAGGTCGAAGGTTGAGACTGAGTTATCGGCTGTTTGCTCTGGGA…	252	28.51	4.75
MeGRF14	cassava4.1_015311m	MVESMKSIARLDCELTVEERNLLSVGYKNVIGARRASWRIMSSIEQKEETKGNENYVKLIKSYRQKVEEELDKICSDILSIIDKHLIPSSTSGEATVFYYKMKGDYYRYLAEFKTDQDRKEAAEQSLKGYEAASATASTDLPSTHPIRLGLALNFSVFYYEIMNSPERACHLAKQAFDEAIAELDTLSEESYKDSTLIMQLLRDNLTLWTSDLPEDGGIAKLNKQLTYTSLE	ATGGTTGAGAGTATGAAAAGTATTGCAAGGCTTGATTGTGAACTCACTGTGGAAGAGAGGAATCTCCTCTCTGTTGGTTACAAAAATGTCATTGGTGCTAGAAGAGCTTCTTGGCGAATTATGTCTTCGATTGAACAGAAGGAAGAGACTAAAGGCAATGAAAACTATGTTAAACTCATTAAGAGTTATCGCCAGAAGGTTGAGGAGGAACTCGATAAAATCTGCAGTGATATTCTCTCTATCATCGATAAGCATCTCATCCCCTCATCTACATCTGGGGAAGCTACTGTTTTCTACTACAAGATGAAGGGTGACTACTATCGATATCTAGCTGAATTCAAGACTGATCAGGACAGGAAGGAGGCAGCTGAGCAGTCACTTAAGGGTTATGAGGCTGCT…	ATTCTCTTCAGTTTTCATCATTACTGAGCTCTCAACCATGTCCGCCGAGAAGGAGCGAGACACTCTCGTTTACATGGCCAAGCTCGCCGAACAGGCCGAGCGTTACGAAGGCATATATCATCATAATCATCATCTTCTTTTCAATTGCCTCTCTATGTAATTTAATTTCTCTAATTTCTCATTTCTGTTTGATTACTTATGAAACAGAAATGGTTGAGAGTATGAAAAGTATTGCAAGGCTTGATTGTGAACTCACTGTGGAAGAGAGGAATCTCCTCTCTGTTGGTTACAAAAATGTCATTGGTGCTAGAAGAGCTTCTTGGCGAATTATGTCTTCGATTGAACAGAAGGAAGAGACTAAAGGCAATGAAAACTATGTTAAACTCATTAAGAGTTATC…	232	26.43	5.03
MeGRF15	cassava4.1_025303m	MVEAMKKVAKLDVELTVEERNLVSVGYKNVIGARRASWRILSSIEQKEEAKGNEHNVKRIKEYRQRVEDELAKICNDILSVIDQHLLPSSTTGESTVFYYKMKGDYYRYLAEFKAGDDRKEAADQSLKAYEAATSTATSDLPPTHPIRLGLALNFSVFYYEILNSPERACHLAKQAFDEAIAELDSLNEESYKDSTLIMQLLRDNLTLWTSDLPEEGAGEQSKGDENHAEVS	ATGGTTGAAGCAATGAAGAAAGTTGCCAAGTTGGATGTGGAATTGACGGTGGAGGAGAGGAATCTGGTTTCTGTTGGATACAAAAATGTCATTGGAGCAAGACGTGCATCTTGGCGGATATTGTCTTCCATTGAACAAAAGGAGGAGGCGAAGGGGAATGAGCATAATGTGAAGAGGATAAAGGAATATCGGCAAAGGGTTGAAGATGAGCTTGCAAAGATCTGCAATGACATATTATCAGTAATTGATCAACATCTTCTTCCCTCCTCTACTACAGGGGAATCAACCGTGTTTTACTATAAGATGAAAGGAGATTATTATCGTTATTTGGCAGAGTTTAAAGCTGGTGATGATCGTAAAGAAGCTGCAGATCAGTCCCTTAAGGCTTATGAGGCTGCC…	GAGATGGTTGAAGCAATGAAGAAAGTTGCCAAGTTGGATGTGGAATTGACGGTGGAGGAGAGGAATCTGGTTTCTGTTGGATACAAAAATGTCATTGGAGCAAGACGTGCATCTTGGCGGATATTGTCTTCCATTGAACAAAAGGAGGAGGCGAAGGGGAATGAGCATAATGTGAAGAGGATAAAGGAATATCGGCAAAGGGTTGAAGATGAGCTTGCAAAGATCTGCAATGACATATTATCAGTAATTGATCAACATCTTCTTCCCTCCTCTACTACAGGGGAATCAACCGTGTTTTACTATAAGATGTGAGATTTCACTCTTCTGACTTGATATTTAAGTTATTATGAAATGATGAGAAATGCATTTTAAGATGGGGAAATGACTTTATAGGCTTAG…	232	26.25	4.98
