# Supplementary material for: Genome-Wide Analysis of the GRF Family Reveals Their Involvement in Abiotic Stress Response in Cassava
Source: Genes (Basel). 2018 Feb 20;9(2):110. doi: 10.3390/genes9020110 (PMC5852606; doi:10.3390/genes9020110)
Supplement: Supplementary file 1 [file genes-09-00110-s001.zip › Table S3.xlsx]

## Sheet: Sheet1
Table S3. The accession number of GRFs in Arabidopsis and rice.
Gene name	Gene ID	Gene name	Gene ID
AtGF8(kappa)	AT5G65430	OsGF14a	LOC_Os08g37490
AtGF3(psi)	AT5G38480	OsGF14b	LOC_Os04g38870
AtGF5(upsilon)	AT5G16050	OsGF14c	LOC_Os08g33370
AtGF6(lambda)	AT5G10450	OsGF14d	LOC_Os11g34450
AtGF1(chi)	AT4G09000	OsGF14e	LOC_Os02g36974
AtGF7(nu)	AT3G02520	OsGF14f	LOC_Os03g50290
AtGF9(mu)	AT2G42590	OsGF14g	LOC_Os01g11110
AtGF2(omega)	AT1G78300	OsGF14h	LOC_Os11g39540
AtGF13(pi)	AT1G78220
AtGF4(phi)	AT1G35160
AtGF11(omicron)	AT1G34760
AtGF12(iota)	AT1G26480
AtGF10(epsilon)	AT1G22300
