# Supplementary material for: Genome-Wide Analysis of the GRF Family Reveals Their Involvement in Abiotic Stress Response in Cassava
Source: Genes (Basel). 2018 Feb 20;9(2):110. doi: 10.3390/genes9020110 (PMC5852606; doi:10.3390/genes9020110)
Supplement: Supplementary file 1 [file genes-09-00110-s001.zip › Table S4.xlsx]

## Sheet: Sheet1
Table S4. Expression data of cassava GRFs in different tissues of W14 and Arg7.
Gene	Arg7_stem	Arg7_leaf	Arg7_storage root	W14_stem	W14_leaf	W14_storage root
MeGRF1	1154.64	571.068	365.576	82.9617	133.968	147.752
MeGRF2	0.756377	0	1.31913	4.18406	0	7.74215
MeGRF4	234.173	37.4154	66.1959	72.0195	42.964	125.239
MeGRF5	331.883	32.4061	264.738	104.304	29.116	123.229
MeGRF6	147.812	62.0786	192.878	185.01	62.9015	218.216
MeGRF7	302.333	68.7126	41.8725	71.3548	31.9812	179.232
MeGRF8	231.288	65.1134	134.944	29.1002	29.5099	71.8185
MeGRF9	99.4108	3.23397	30.7123	0.337766	0.02948	0.0932679
MeGRF10	141.248	95.3195	109.238	35.9657	32.9832	60.1744
MeGRF11	171.927	44.2965	97.9009	79.4895	81.4181	228.797
MeGRF12	265.853	135.266	128.915	37.4439	49.2718	120.315
MeGRF13	532.464	422.694	153.389	114.001	171.484	89.4426
MeGRF14	3.00691	0.67314	37.1689	0.377108	2.27194	2.46927
MeGRF15	139.201	93.8165	51.0452	75.3105	84.9208	146.892
