# Supplementary material for: Genome-Wide Analysis of the GRF Family Reveals Their Involvement in Abiotic Stress Response in Cassava
Source: Genes (Basel). 2018 Feb 20;9(2):110. doi: 10.3390/genes9020110 (PMC5852606; doi:10.3390/genes9020110)
Supplement: Supplementary file 1 [file genes-09-00110-s001.zip › Table S5.xlsx]

## Sheet: string_interactions
Table S5. The protein interaction relationship in the GRF-mediated interaction network in Arabidopsis
node1	node2	node1_string_internal_id	node2_string_internal_id	node1_external_id	node2_external_id	experimentally_determined_interaction	combined_score
HA2	At1g35160	135125	118746	3702.AT4G30190.2	3702.AT1G35160.2	0.865	0.865
BRI1	GF14	136111	122109	3702.AT4G39400.1	3702.AT1G78300.1	0.847	0.847
EMS1	AT2G20050	136855	123625	3702.AT5G07280.1	3702.AT2G20050.1	0.844	0.844
BRI1	AT2G20050	136111	123625	3702.AT4G39400.1	3702.AT2G20050.1	0.844	0.844
At5g65430	AT2G20050	142267	123625	3702.AT5G65430.3	3702.AT2G20050.1	0.836	0.836
At4g09000	AT2G20050	132780	123625	3702.AT4G09000.2	3702.AT2G20050.1	0.836	0.836
AT2G20050	GRF13	123625	122102	3702.AT2G20050.1	3702.AT1G78220.1	0.836	0.836
AT2G20050	GRF12	123625	117914	3702.AT2G20050.1	3702.AT1G26480.1	0.836	0.836
RCI1A	AT2G20050	139342	123625	3702.AT5G38480.1	3702.AT2G20050.1	0.836	0.836
AT2G20050	At1g35160	123625	118746	3702.AT2G20050.1	3702.AT1G35160.2	0.836	0.836
At2g42590	AT2G20050	126041	123625	3702.AT2G42590.3	3702.AT2G20050.1	0.836	0.836
AT2G20050	GRF11	123625	118723	3702.AT2G20050.1	3702.AT1G34760.1	0.836	0.836
AT2G20050	GF14	123625	122109	3702.AT2G20050.1	3702.AT1G78300.1	0.836	0.836
RCI2	AT2G20050	137157	123625	3702.AT5G10450.4	3702.AT2G20050.1	0.836	0.836
At5g16050	AT2G20050	137698	123625	3702.AT5G16050.1	3702.AT2G20050.1	0.836	0.836
At3g02520	AT2G20050	126805	123625	3702.AT3G02520.1	3702.AT2G20050.1	0.836	0.836
AT2G20050	GRF10	123625	117562	3702.AT2G20050.1	3702.AT1G22300.1	0.836	0.836
RCI1A	FT	139342	120779	3702.AT5G38480.1	3702.AT1G65480.1	0.831	0.831
RCI1A	TSF	139342	134057	3702.AT5G38480.1	3702.AT4G20370.1	0.831	0.831
HA2	GF14	135125	122109	3702.AT4G30190.2	3702.AT1G78300.1	0.785	0.785
RCI2	AT1G01540	137157	115363	3702.AT5G10450.4	3702.AT1G01540.2	0.775	0.775
RCI2	ADF1	137157	130207	3702.AT5G10450.4	3702.AT3G46010.2	0.762	0.762
HA6	GF14	122885	122109	3702.AT2G07560.1	3702.AT1G78300.1	0.748	0.748
CNI1	At4g09000	138811	132780	3702.AT5G27420.1	3702.AT4G09000.2	0.747	0.747
GRF10	AHA10	117562	117042	3702.AT1G22300.1	3702.AT1G17260.1	0.746	0.746
PHOT2	RCI2	141495	137157	3702.AT5G58140.1	3702.AT5G10450.4	0.746	0.746
NUDT7	GRF12	133166	117914	3702.AT4G12720.4	3702.AT1G26480.1	0.746	0.746
RCI1A	RCI2	139342	137157	3702.AT5G38480.1	3702.AT5G10450.4	0.746	0.746
OMT1	RCI2	141061	137157	3702.AT5G54160.1	3702.AT5G10450.4	0.746	0.746
RCI2	APX3	137157	135649	3702.AT5G10450.4	3702.AT4G35000.1	0.746	0.746
At2g42590	AT1G02610	126041	115475	3702.AT2G42590.3	3702.AT1G02610.1	0.746	0.746
GF14	NIA1	122109	122053	3702.AT1G78300.1	3702.AT1G77760.1	0.746	0.746
EMS1	At4g09000	136855	132780	3702.AT5G07280.1	3702.AT4G09000.2	0.726	0.726
RCI1A	EMS1	139342	136855	3702.AT5G38480.1	3702.AT5G07280.1	0.726	0.726
At5g65430	EMS1	142267	136855	3702.AT5G65430.3	3702.AT5G07280.1	0.726	0.726
RCI2	PHOT1	137157	130183	3702.AT5G10450.4	3702.AT3G45780.1	0.707	0.707
At5g65430	PHOT1	142267	130183	3702.AT5G65430.3	3702.AT3G45780.1	0.707	0.707
At5g16050	PHOT1	137698	130183	3702.AT5G16050.1	3702.AT3G45780.1	0.707	0.707
PHOT1	At1g35160	130183	118746	3702.AT3G45780.1	3702.AT1G35160.2	0.707	0.707
