# Supplementary material for: Genome-Wide Analysis of the GRF Family Reveals Their Involvement in Abiotic Stress Response in Cassava
Source: Genes (Basel). 2018 Feb 20;9(2):110. doi: 10.3390/genes9020110 (PMC5852606; doi:10.3390/genes9020110)
Supplement: Supplementary file 1 [file genes-09-00110-s001.zip › Table S6.xlsx]

## Sheet: 1GRF.fa
Table S6. The homologous genes in cassava from the interaction network
Gene name/ID in Arabidopsis	Gene homologs in cassava	Annotation
AT1G01540	cassava4.1_006473m	Protein kinase superfamily protein
AT1G02610	cassava4.1_015751m	RING/FYVE/PHD zinc finger-containing protein
AHA10	cassava4.1_001110m	H+-transporting ATPase; The plasma membrane H(+) ATPase of plants and fungi generates a proton gradient that drives the active transport of nutrients by H(+)-symport. The resulting external acidification and/or internal alkinization may mediate growth responses
GRF10	cassava4.1_025303m	General regulatory factor 10; Is associated with a DNA binding complex that binds to the G box, a well-characterized cis-acting DNA regulatory element found in plant genes
GRF12	cassava4.1_014075m	General regulatory factor 12; Is associated with a DNA binding complex that binds to the G box, a well-characterized cis-acting DNA regulatory element found in plant genes
GRF11	cassava4.1_014075m	General regulatory factor 11; Is associated with a DNA binding complex that binds to the G box, a well-characterized cis-acting DNA regulatory element found in plant genes
At1g35160	cassava4.1_014223m	GF14 protein phi chain
FT	cassava4.1_032045m	FLOWERING LOCUS T; Probable component of the mobile flower-promoting signal (floral stimulus or florigen). Promotes the transition from vegetative growth to flowering. Required for 'SEPALLATA3' (SEP3) and 'FRUITFULL' (FUL) accumulation in mature rosette leaves. Seems to acts in parallel with 'LEAFY' to induce flowering by regulating 'APETALA1'. May play a role in both the autonomous and the long-…
NIA1	cassava4.1_031400m	Nitrate reductase 1; Nitrate reductase is a key enzyme involved in the first step of nitrate assimilation in plants, fungi and bacteria
GRF13	cassava4.1_014344m	14-3-3 protein GF14 pi
GF14	cassava4.1_014223m	General regulatory factor 2; Is associated with a DNA binding complex that binds to the G box, a well-characterized cis-acting DNA regulatory element found in plant genes
HA6	cassava4.1_001104m	H(+)-ATPase 6; The plasma membrane H(+) ATPase of plants and fungi generates a proton gradient that drives the active transport of nutrients by H(+)-symport. The resulting external acidification and/or internal alkinization may mediate growth responses (By similarity)
AT2G20050	cassava4.1_000651m	Protein phosphatase 2C and cyclic nucleotide-binding/kinase domain-containing protein
At2g42590	cassava4.1_014275m	14-3-3-like protein GF14 mu; Is associated with a DNA binding complex that binds to the G box, a well-characterized cis-acting DNA regulatory element found in plant genes
At3g02520	cassava4.1_014065m	14-3-3-like protein GF14 nu; Is associated with a DNA binding complex that binds to the G box, a well-characterized cis-acting DNA regulatory element found in plant genes
PHOT1	cassava4.1_000894m	Phototropin 1; Protein kinase that acts as a blue light photoreceptor in a signal-transduction pathway for photo-induced movements. Phosphorylates BLUS1, a kinase involved in stomatal opening. Required for blue light mediated mRNA destabilization. Mediates calcium spiking of extracellular origin in response to a low rate of blue light. Also mediates rapid membrane depolarization and growth inhibi…
ADF1	cassava4.1_018422m	Actin depolymerizing factor 1; Actin-depolymerizing protein. Stimulates F-actin depolymerization. Involved in plant development, cell organ expansion and flowering by controlling breakdown of thick actin cables (PubMed:11402164). Severs actin filaments or bundles and promotes actin cytoskeleton disassembly (PubMed:21570971). Binds monomeric actin (G-actin) with a marked preference for the ADP- lo…
At4g09000	cassava4.1_014223m	General regulatory factor 1
NUDT7	cassava4.1_032908m	Nudix hydrolase 7
TSF	cassava4.1_032045m	TWIN SISTER OF FT; May form complexes with phosphorylated ligands by interfering with kinases and their effectors
HA2	cassava4.1_001104m	H(+)-ATPase 2; The plasma membrane H(+) ATPase of plants and fungi generates a proton gradient that drives the active transport of nutrients by H(+)-symport. The resulting external acidification and/or internal alkinization may mediate growth responses
APX3	cassava4.1_013189m	Ascorbate peroxidase 3; Plays a key role in hydrogen peroxide removal
BRI1	cassava4.1_000470m	BRASSINOSTEROID INSENSITIVE 1; Receptor with a dual specificity kinase activity acting on both serine/threonine- and tyrosine-containing substrates. Regulates, in response to brassinosteroid binding, a signaling cascade involved in plant development, including expression of light- and stress-regulated genes, promotion of cell elongation, normal leaf and chloroplast senescence, and flowering. Bind…
EMS1	cassava4.1_033556m	EXCESS MICROSPOROCYTES1; Receptor with a serine/threonine-protein kinase activity required for the specification of the correct number of male archesporial initials and for the subsequent specification of tapetal and middle cell layer identities. In seeds, required for enhancing cell size and the rate of embryonic development
RCI2	cassava4.1_014530m	G-box regulating factor 6; Is associated with a DNA binding complex that binds to the G box, a well-characterized cis-acting DNA regulatory element found in plant genes (By similarity). Specific negative regulator of slow-vacuolar (SV) ion channel. Mediates F-actin dynamics possibly through inhibiting ADF1 phosphorylation (PubMed:26345162)
At5g16050	cassava4.1_014065m	General regulatory factor 5; Is associated with a DNA binding complex that binds to the G box, a well-characterized cis-acting DNA regulatory element found in plant genes. May be involved in cell cycle regulation by binding to soluble EDE1 and sequestering it in an inactive form during the early stages of mitosis
CNI1	cassava4.1_032946m	Carbon/nitrogen insensitive 1; E3 ubiquitin-protein ligase that is required for the plant C/N response during seedling growth transition. May be involved in the early steps of the plant defense signaling pathway
RCI1A	cassava4.1_014065m	General regulatory factor 3; Is associated with a DNA binding complex that binds to the G box, a well-characterized cis-acting DNA regulatory element found in plant genes (PubMed:7972511, PubMed:7870824, PubMed:16407442). Involved in the regulation of nutrient metabolism (PubMed:22104211, PubMed:21094157). Reciprocal negative transcription regulation of miR396 (PubMed:22751317). Negative regulato…
OMT1	cassava4.1_010187m	O-methyltransferase 1; Methylates OH residues of flavonoid compounds. Converts quercetin into isorhamnetin. Dihydroquercetin is not a substrate. Catalyzes the methylation of monolignols, the lignin precursors. Does not contribute to the phenylpropanoid pattern of the pollen tryphine, but is probably confined to isorhamnetin glycoside biosynthesis
PHOT2	cassava4.1_000961m	Phototropin 2; Protein kinase that acts as a blue light photoreceptor in a signal-transduction pathway for photo-induced movements. Phosphorylates BLUS1, a kinase involved in stomatal opening. Mediates calcium spiking of extra- and intracellular origins in response to blue light. Involved in hypocotyl phototropism. Contributes to the chloroplast accumulation in low blue light and mediates their t…
At5g65430	cassava4.1_014530m	General regulatory factor 8; Is associated with a DNA binding complex that binds to the G box, a well-characterized cis-acting DNA regulatory element found in plant genes. Involved in the regulation of nutrient metabolism (PubMed:22104211)
