# Supplementary material for: Genome-Wide Analysis of the GRF Family Reveals Their Involvement in Abiotic Stress Response in Cassava
Source: Genes (Basel). 2018 Feb 20;9(2):110. doi: 10.3390/genes9020110 (PMC5852606; doi:10.3390/genes9020110)
Supplement: Supplementary file 1 [file genes-09-00110-s001.zip › Table S7.xlsx]

## Sheet: string_interactions
#node1	node2	node1_string_internal_id	node2_string_internal_id	node1_external_id	node2_external_id	neighborhood_on_chromosome	gene_fusion	phylogenetic_cooccurrence	homology	coexpression	experimentally_determined_interaction	database_annotated	automated_textmining	combined_score

## Sheet: 新
Table S7. The protein interaction relationship in the GRF-mediated interaction network and the expression of GRFs in cassava
GRF name in Arabidopsis	GRF ID in Arabidopsis	GRF homologs name in cassava	GRF homologs ID in cassava	Expression patterns of GRF homologs in cassava	Interactors name in Arabidopsis	Interactors ID in Arabidopsis	Homologous interactors in cassava
GF14	AT1G78300.1	MeGRF5	cassava4.1_014223m	Upregulated by salt, osmotic, and ABA treatments	BRI1	AT4G39400.1	cassava4.1_000470m
					AT2G20050	AT2G20050.1	cassava4.1_000651m
					HA2	AT4G30190.2	cassava4.1_001104m
					HA6	AT2G07560.1	cassava4.1_001104m
					NIA1	AT1G77760.1	cassava4.1_031400m
GRF12	AT1G26480.1	MeGRF2	cassava4.1_014075m	Upregulated by H2O2 treatment	AT2G20050	AT2G20050.1	cassava4.1_000651m
					NUDT7	AT4G12720.4	cassava4.1_032908m
GRF13	AT1G78220.1	None	cassava4.1_014344m	None	AT2G20050	AT2G20050.1	cassava4.1_000651m
GRF11	AT1G34760.1	MeGRF2	cassava4.1_014075m	Upregulated by H2O2 treatment	AT2G20050	AT2G20050.1	cassava4.1_000651m
GRF10	AT1G22300.1	MeGRF15	cassava4.1_025303m	Downregulated by salt, osmotic, and ABA treatments	AT2G20050	AT2G20050.1	cassava4.1_000651m
					AHA10	AT1G17260.1	cassava4.1_001110m
RCI2	AT5G10450.4	MeGRF12	cassava4.1_014530m	Upregulated by salt, osmotic, and ABA treatments	PHOT2	AT5G58140.1	cassava4.1_000961m
					RCI1A	AT5G38480.1	cassava4.1_014065m
					OMT1	AT5G54160.1	cassava4.1_010187m
					PHOT1	AT3G45780.1	cassava4.1_000894m
					APX3	AT4G35000.1	cassava4.1_013189m
					AT1G01540	AT1G01540.2	cassava4.1_006473m
					AT2G20050	AT2G20050.1	cassava4.1_000651m
					ADF1	AT3G46010.2	cassava4.1_018422m
RCI1A	AT5G38480.1	MeGRF1	cassava4.1_014065m	Downregulated by cold and osmotic treatments	AT2G20050	AT2G20050.1	cassava4.1_000651m
					EMS1	AT5G07280.1	cassava4.1_033556m
					FT	AT1G65480.1	cassava4.1_032045m
					TSF	AT4G20370.1	cassava4.1_032045m
					RCI2	AT5G10450.4	cassava4.1_014530m
At4g09000	AT4G09000.2	MeGRF5	cassava4.1_014223m	Upregulated by salt, osmotic, and ABA treatments	AT2G20050	AT2G20050.1	cassava4.1_000651m
					EMS1	AT5G07280.1	cassava4.1_033556m
					CNI1	AT5G27420.1	cassava4.1_032946m
At3g02520	AT3G02520.1	MeGRF1	cassava4.1_014065m	Downregulated by cold and osmotic treatments	AT2G20050	AT2G20050.1	cassava4.1_000651m
At5g65430	AT5G65430.3	MeGRF12	cassava4.1_014530m	Upregulated by salt, osmotic, and ABA treatments	AT2G20050	AT2G20050.1	cassava4.1_000651m
					EMS1	AT5G07280.1	cassava4.1_033556m
					PHOT1	AT3G45780.1	cassava4.1_000894m
At5g16050	AT5G16050.1	MeGRF1	cassava4.1_014065m	Downregulated by cold and osmotic treatments	AT2G20050	AT2G20050.1	cassava4.1_000651m
					PHOT1	AT3G45780.1	cassava4.1_000894m
At2g42590	AT2G42590.3	MeGRF8	cassava4.1_014275m	Downregulated by salt, osmotic, and ABA treatments	AT1G02610	AT1G02610.1	cassava4.1_015751m
					AT2G20050	AT2G20050.1	cassava4.1_000651m
At1g35160	AT1G35160.2	MeGRF5	cassava4.1_014223m	Upregulated by salt, osmotic, and ABA treatments	PHOT1	AT3G45780.1	cassava4.1_000894m
					HA2	AT4G30190.2	cassava4.1_001104m
					AT2G20050	AT2G20050.1	cassava4.1_000651m
