# Supplementary material for: Genome-Wide Analysis of the GRF Family Reveals Their Involvement in Abiotic Stress Response in Cassava
Source: Genes (Basel). 2018 Feb 20;9(2):110. doi: 10.3390/genes9020110 (PMC5852606; doi:10.3390/genes9020110)
Supplement: Supplementary file 1 [file genes-09-00110-s001.zip › Table S1.xls]

## Sheet: 9
Table S1. Primer pairs used for qRT-PCR analysis
Gene	Sense Primer	Anti-sense Primer
MeGRF1	CGGTATCTTGCGGAGTTC	ACGGTCAGGTGAATTTAGG
MeGRF2	CTTATGAGGCTGCTTCTG	GCTGTCCTTGTATGATTCC
MeGRF3	CTATCGCTGAACTTGCTCCTACTC	ACTGTCCTTGTAAGATTCCTCACC
MeGRF4	GCTCCAACTCATCCCATCC	AAGTGCTATCCTTGTATGAATCC
MeGRF5	TCCGTTTAGGGCTTGCTTTG	CGTGCTATCCTTGTATGACTCC
MeGRF6	TACAAGATGAAAGGTGATTATTAC	GAAGACAGAGAAGTTAAGAGC
MeGRF7	GCTCCAACTCATCCAATCC	TCCTCTCCCAGTGTATCAAG
MeGRF8	GGAAGAAGCCAAAGGGAATGAAG	TGTTGACTCACCAGCAGAAGC
MeGRF9	CGACACGAGGTTGATTCC	TCCTGAGCAGATTTGTAAGC
MeGRF10	TCCTATCCGATTGGGTTTGG	GGTGCTATCCTTATATGATTCCTC
MeGRF11	TGGCTAAACAGGCATTCG	GTCCACAGAGTAAGGTTATCC
MeGRF12	CTGATACCTTCTGCCACTG	GCCAACCCTAACCTTATCG
MeGRF13	GAGAGCCGCAAGAATGAG	GCTACTGCCGAAGGAATC
MeGRF14	GTTATGAGGCTGCTTCTG	GCTGTCCTTATATGATTCTTC
MeGRF15	GCCTCAATGAAGAATCCTACAAG	CTCACCTGCTCCCTCCTC
